# Supplementary material for: Sun-Protective Clothing Worn Regularly during Early Childhood Reduces the Number of New Melanocytic Nevi: The North Queensland Sun-Safe Clothing Cluster Randomized Controlled Trial
Source: Cancers (Basel). 2023 Mar 14;15(6):1762. doi: 10.3390/cancers15061762 (PMC10046807; doi:10.3390/cancers15061762)
Supplement: Supplementary file 1 [file cancers-15-01762-s001.zip]

Archive with 2 entries (2 files):
- Suppl Table S1 130323.pdf
- Suppl Table S2 CONSORT Checklist Extension for Cluster Trials 2012 Checklist Cancers 13March23.pdf
